# Supplementary material for: The Genotype of the Donor for the (GT)n Polymorphism in the Promoter/Enhancer of FOXP3 Is Associated with the Development of Severe Acute GVHD but Does Not Affect the GVL Effect after Myeloablative HLA-Identical Allogeneic Stem Cell Transplantation
Source: PLoS One. 2015 Oct 16;10(10):e0140454. doi: 10.1371/journal.pone.0140454 (PMC4608671; doi:10.1371/journal.pone.0140454)
Supplement: S1 Table — (XLS) [file pone.0140454.s002.xls]

## Sheet: Hoja1
S1 Table . Supplementary Table 1. Genotypes for the (GT)n polymorphism in the FOXP3 gene observed in the cohort of patients and donors included in this study.
		Patients	Donors	Total
Males	(GT)12	1	1	2
	(GT)13	1		1
	(GT)14	1		1
	(GT)15	75	88	163
	(GT)16	55	56	111
	(GT)17	4	9	13
	Missing	2		2
Females	(GT)15/(GT)15	32	32	64
	(GT)15/(GT)16	48	45	93
	(GT)16/(GT)17	3		3
	(GT)12/(GT)15	1		1
	(GT)12/(GT)16	1	1	2
	(GT)16/(GT)16	20	12	32
	(GT)15/(GT)17	6	5	11
	(GT)13/(GT)15		1	1
	(GT)14/(GT)17		1	1
	(GT)17/(GT)17	1		1
	(GT)15/(GT)19		1	1
	Missing	1		1
