# Supplementary material for: The Genotype of the Donor for the (GT)n Polymorphism in the Promoter/Enhancer of FOXP3 Is Associated with the Development of Severe Acute GVHD but Does Not Affect the GVL Effect after Myeloablative HLA-Identical Allogeneic Stem Cell Transplantation
Source: PLoS One. 2015 Oct 16;10(10):e0140454. doi: 10.1371/journal.pone.0140454 (PMC4608671; doi:10.1371/journal.pone.0140454)
Supplement: S2 Table — aGVHD: acute graft versus host disease; cGVHD: chronic GVHD. (XLS) [file pone.0140454.s003.xls]

## Sheet: Hoja1
S2 Table . Supplementary Table 2. Univariate analysis of the association between the presence of FOXP3 short alleles in female or male donors and the development of post-SCT complications. aGVHD: acute graft versus host disease; cGVHD: chronic GVHD.
	Female			Male
	OR (95% CI)	p-value		OR (95% CI)	p-value
Grade II-IV aGVHD	0.47 (0.14-1.5)	0.21		0.77 (0.38-1.55)	0.47
Grade III-IV aGVHD	0.21 (0.16-0.82)	0.035*		0.3 (0.13-0.9)	0.042*
cGVHD	0.44 (0.1-1.17)	0.25		0.85 (0.41-1.76)	0.67
Moderate-severe cGVHD	0.75 (0.2-2.8)	0.68		1.1 (0.47-2.58)	0.81
Relapse	0.86 (0.2-3.5)	0.83		0.69 (0.33-1.4)	0.3
Mortality	1.9 (0.5-7.7)	0.32		1.15 (0.58-2.26)	0.68
